# Supplementary material for: Construction of a high-density genetic map and mapping of growth related QTLs in the grass carp (Ctenopharyngodon idellus)
Source: BMC Genomics. 2020 Apr 19;21:313. doi: 10.1186/s12864-020-6730-x (PMC7168995; doi:10.1186/s12864-020-6730-x)
Supplement: Supplementary file 1 — Additional file 1. [file 12864_2020_6730_MOESM1_ESM.xlsx]

## Sheet: Supplementary Table S1
Supplementary Table S2 The Statistics of genetic maps
	No. of markers			NO. of loci			The average interval of markers(CM)			The length of linkage groups(CM)
Group	Male	Female	Consensus	Male	Female	Consensus	Male	Female	Consensus	Male	Female	Consensus
1	107	115	174	85	96	150	3.53021	2.61472	1.84096	296.538	248.398	274.303
2	101	93	150	85	73	135	3.00607	2.74793	1.7346	252.51	197.851	232.437
3	106	97	150	83	71	132	2.70805	2.78997	1.75079	222.06	195.298	229.354
4	93	99	149	77	80	131	3.03762	2.45044	1.73902	230.859	193.585	226.073
5	212**	165**	314**	186	144	287	3.81555	3.66159	2.34615	705.88	523.61	671.00*
6	65	88	117	41	68	95	2.8573	2.34775	1.59098	114.29	157.299	149.552
7	96	112	161	82	89	140	2.19411	2.5186	1.56037	177.723	221.637	216.892
8	75	74	114	58	58	95	3.39105	2.80225	1.93528	193.29	159.728	181.916
9	90	95	147	78	77	123	2.6226	2.84717	1.84214	201.94	216.385	224.741
10	62*	70	98*	52	56	88	4.19543	3.25731	2.36**	213.967	179.152	205.308
11	116	131	198	102	109	171	2.73384	3.1076	1.87655	276.118	335.621	319.013
12	127	116	196	113	95	175	3.17089	2.82152	1.83108	355.14	265.223	318.608
13	106	121	189	88	99	168	4.36**	3.06481	2.04471	379.009	300.351	341.467
14	117	123	184	93	94	157	2.90628	3.17912	1.95433	267.378	295.658	304.876
15	98	103	177	87	91	163	3.9139	3.70**	2.25167	336.595	332.943	364.771
16	112	110	172	88	87	146	3.36724	2.76091	1.96927	292.95	237.438	285.544
17	101	105	166	84	86	146	3.31042	2.59374	1.77501	274.765	220.468	257.376
18	100	97	152	92	83	137	3.38626	3.05876	2.31546	308.15	250.818	314.903
19	83	112	152	56	91	127	3.16958	3.12209	1.93785	174.327	280.988	244.169
20	76	99	139	65	85	123	3.22289	2.67562	1.80072	206.265	224.752	219.688
21	83	92	138	71	76	118	2.94527	2.69108	1.79785	206.169	201.831	210.348
22	80	92	133	66	72	117	2.80522	2.78656	1.82707	182.339	197.846	211.94
23	92	63*	128	79	52	115	3.86835	2.14*	1.93113	301.731	109.33	220.149
24	85	77	118	62	57	101	2.15*	2.3982	1.49*	131.599	134.299	149.47*
All	2383	2449	3816	1973	1989	3340	-	-	-	6301.59	5680.51	5553.43
Ave.	99	102	159	82.2083	82.875	139.167	3.23324	2.89084	1.92217	262.57	236.69	265.58

## Sheet: Supplementary Table S2
Supplementary Table S6 The correlation coefficient of growth traits
	BW	BL	TL	BH
BW	1	0.954108	0.952115	0.92932
BL	0.954108	1	0.973314	0.886892
TL	0.952115	0.973314	1	0.887553
BH	0.92932	0.886892	0.887553	1

## Sheet: Supplementary Table S3
Supplementary Table S5 The statistics of marker types
	All SNPs		markers on map
Type	Counts	Percent	Counts	Percent
aaxab	946560	0.39186	2687	0.41795
abxaa	941561	0.38979	2554	0.397262
abxab	524273	0.21704	1188	0.184788
other types	3164	0.00130984	0	0
All	2415558	1	6429	1

## Sheet: Supplementary Table S4
Supplementary Table S4 The statistics of pearson’s correlation coefficient
		LG Len. & Ave. INVL	LG Len. & Loci Num.	Ave. INVL & Loci. Num.
Grass carp	Male	0.547942	0.927454	0.211353
	Female	0.793001	0.94949	0.587558
	Consense	0.626749	0.961105	0.405816
common carp		0.585272	0.601482	-0.284689
bighead carp		-0.228921	0.698061	-0.804254
LG len. : the length of linkage groups
Loci Num: the counts of loci in one linkage group
Ave. INVL: the average interval length of the linkage group

## Sheet: Supplementary Table S5
Supplementary Table S7 The SSR primers for parental scanning
ID	forward primer	reverse primer
G023	ATAATACAAAAGTGTGGGAAGC	GAACAAGGTCCGATGCTAAT
G5010	CATTTTACTGCTTGCCTCAC	CCCTTCCTTTCGCATAGA
G5012	GATGACATGGGGGTGAGTAA	CAGAAAGGTAGTAAACAACGAAA
G5020	CAACCCTGTTTCTGTCCTGT	GCAAGCAACTGTCAACCTG
G5023	CCAAGACCCAGTGGAAAC	CTCTACTGGCCTCTAGTGTGA
G5034	ATCAGACACACTATGACAATGG	TGGAGGTTAGCAGGAAATAC
G5035	CAAAACCTTGCTGTATTTAGAC	AAGGGTTACATTGAAATAGCAG
G5004	GGTCAAACCTTTCGTCAAT	TTTTATGCAGGAACTCTTACTAC
G5024	ATTCCTTCCGAAATCAGTG	AGAGGGAGAAAGATAAGACCA
G5025	TCTACAAAGACCTTCGCTGA	AGTGGTGATGCTATTGCCT
G5036	ACTTTTTGTTAACCTAAACCTCT	ACACACCCTCACATACACTCTC

## Sheet: Supplementary Table S6
Supplementary Table S1 The statistic of data
CustomerID	Raw data	Clean data	Percentage
F8	21201040	19745553	0.931
M3	21201040	19850178	0.936
A3031	8749124	7068959	0.808
A3032	8749124	8179612	0.935
A3033	8749124	8334687	0.953
A3034	8749124	8245742	0.942
A3035	8749124	5739193	0.656
A3036	6406697	5167361	0.807
A3037	6406697	6041448	0.943
A3038	6406697	6034450	0.942
A3039	6406697	6027852	0.941
A3040	6406697	4179324	0.652
A2961	9547708	7720449	0.809
A2962	9547708	9022547	0.945
A2963_l	9547708	8977023	0.94
A2964	9547708	8983388	0.941
A2965_l	9547708	6301844	0.66
A2966	7089960	5729797	0.808
A2967	7089960	6659224	0.939
A2968	7089960	6659464	0.939
A2969	7089960	6705086	0.946
A2970	7089960	4723974	0.666
A2651	9816821	7864985	0.801
A2652	9816821	9133371	0.93
A2653	9816821	9270847	0.944
A2654	9816821	9191185	0.936
A2655	9816821	6523368	0.665
A2656	8572792	6844936	0.798
A2657	8572792	8023714	0.936
A2658	8572792	8100144	0.945
A2659	8572792	8048022	0.939
A2660	8572792	5656396	0.66
A2951	7826724	6300651	0.805
A2952	7826724	7400091	0.945
A2953_l	7826724	7377521	0.943
A2954	7826724	7316310	0.935
A2955	7826724	5071455	0.648
A2956	5747344	4626915	0.805
A2957	5747344	5430782	0.945
A2958	5747344	5442877	0.947
A2959	5747344	5335275	0.928
A2960	5747344	3859221	0.671
A3161	7729478	6241839	0.808
A3162	7729478	7302009	0.945
A3163	7729478	7312151	0.946
A3164	7729478	7226923	0.935
A3165	7729478	4976539	0.644
A3166	7379950	5941633	0.805
A3167	7379950	6871148	0.931
A3168	7379950	6968241	0.944
A3169	7379950	6913351	0.937
A3170	7379950	4767668	0.646
A2771	7760090	6415554	0.827
A2772	7760090	7354361	0.948
A2773	7760090	7438776	0.959
A2774	7760090	7387959	0.952
A2775_l	7760090	5317061	0.685
A2776	8581726	7120786	0.83
A2777	8581726	8154619	0.95
A2778	8581726	8189383	0.954
A2779	8581726	8121207	0.946
A2780	8581726	6356754	0.741
A2551	6612483	5439415	0.823
A2552	6612483	6244622	0.944
A2553	6612483	6271272	0.948
A2554	6612483	6276218	0.949
A2555	6612483	5053365	0.764
A2556	7307353	6024431	0.824
A2557_l	7307353	6934068	0.949
A2558	7307353	6826642	0.934
A2559	7307353	6939597	0.95
A2560	7307353	5378450	0.736
A2591	8228198	6726847	0.818
A2592	8228198	7782923	0.946
A2593	8228198	7816730	0.95
A2594	8228198	7759434	0.943
A2595	8228198	5967083	0.725
A2596	7095268	5789224	0.816
A2597	7095268	6732060	0.949
A2598	7095268	6726379	0.948
A2599	7095268	6685594	0.942
A2600	7095268	5193518	0.732
A2891	8352997	6878757	0.824
A2892	8352997	7871290	0.942
A2893	8352997	7924430	0.949
A2894	8352997	7923577	0.949
A2895	8352997	6006210	0.719
A2896	7615203	6279945	0.825
A2897	7615203	7200777	0.946
A2898	7615203	7269150	0.955
A2899	7615203	7254288	0.953
A2900	7615203	5485926	0.72
A2511	6174991	5057640	0.819
A2512	6174991	5837169	0.945
A2513	6174991	5830866	0.944
A2514	6174991	5855333	0.948
A2515	6174991	4378367	0.709
A2516	7658922	6229321	0.813
A2517	7658922	7251716	0.947
A2518	7658922	7214171	0.942
A2519	7658922	7093725	0.926
A2520	7658922	5642366	0.737

## Sheet: Supplementary Table S7-1&S7-2
Supplementary Table S3-1 the corresponding list of grass carp supercontigs id to fig3a													Supplementary Table S3-2 the corresponding list of zebrafish chromosomal id to fig3b
fig3a ID	GC ID*	direction	fig3a ID	GC ID*	direction	fig3a ID	GC ID*	direction	fig3a ID	GC ID*	direction
CI01	CI01000027	LG1:R*	CI28	CI01000024	LG7:R	CI55	CI01000302	LG14:R	CI82	CI01000052	LG20:F		fig3b ID	zebrafish chromosomal ID
CI02	CI01000086	LG1:F*	CI29	CI01000070	LG8:F	CI56	CI01000301	LG14:R	CI83	CI01000053	LG20:F		ZF1	NC_007112.6
CI03	CI01000016	LG1:F	CI30	CI01000327	LG8:F	CI57	CI01000119	LG14:F	CI84	CI01000146	LG20:R		ZF2	NC_007113.6
CI04	CI01000065	LG1:R	CI31	CI01000018	LG8:F	CI58	CI01000049	LG14:R	CI85	CI01000050	LG20:R		ZF3	NC_007114.6
CI05	CI01000072	LG2:R	CI32	CI01000082	LG8:F	CI59	CI01000300	LG14:R	CI86	CI01000014	LG21:F		ZF4	NC_007115.6
CI06	CI01000092	LG2:R	CI33	CI01000060	LG9:F	CI60	CI01000299	LG14:F	CI87	CI01000040	LG21:F		ZF5	NC_007116.6
CI07	CI01000095	LG2:R	CI34	CI01000062	LG9:F	CI61	CI01000160	LG15:F	CI88	CI01000006	LG21:F		ZF6	NC_007117.6
CI08	CI01000190	LG3:F	CI35	CI01000189	LG9:F	CI62	CI01000019	LG15:F	CI89	CI01000008	LG21:R		ZF7	NC_007118.6
CI09	CI01000004	LG3:R	CI36	CI01000310	LG9:F	CI63	CI01000020	LG15:F	CI90	CI01000110	LG22:F		ZF8	NC_007119.6
CI10	CI01000098	LG3:F	CI37	CI01000311	LG9:F	CI64	CI01000066	LG15:F	CI91	CI01000000	LG22:F		ZF9	NC_007120.6
CI11	CI01000152	LG3:F	CI38	CI01000316	LG9:F	CI65	CI01000013	LG16:F	CI92	CI01000116	LG22:F		ZF10	NC_007133.6
CI12	CI01000073	LG3:F	CI39	CI01000051	LG10:F	CI66	CI01000028	LG16:R	CI93	CI01000057	LG23:R		ZF11	NC_007122.6
CI13	CI01000075	LG3:F	CI40	CI01000325	LG10:F	CI67	CI01000017	LG16:R	CI94	CI01000056	LG23:R		ZF12	NC_007123.6
CI14	CI01000021	LG4:R	CI41	CI01000029	LG10:F	CI68	CI01000054	LG17:F	CI95	CI01000058	LG23:R		ZF13	NC_007124.6
CI15	CI01000001	LG4:R	CI42	CI01000071	LG11:R	CI69	CI01000320	LG17:R	CI96	CI01000306	LG23:R		ZF14	NC_007125.6
CI16	CI01000129	LG4:F	CI43	CI01000339	LG11:R	CI70	CI01000321	LG17:F	CI97	CI01000047	LG24:R		ZF15	NC_007126.6
CI17	CI01000112	LG5:R	CI44	CI01000039	LG11:R	CI71	CI01000319	LG17:R	CI98	CI01000161	LG24:R		ZF16	NC_007127.6
CI18	CI01000046	LG5:F	CI45	CI01000080	LG11:F	CI72	CI01000330	LG18:F	CI99	CI01000063	LG24:F		ZF17	NC_007128.6
CI19	CI01000113	LG5:R	CI46	CI01000059	LG11:F	CI73	CI01000055	LG18:F					ZF18	NC_007129.6
CI20	CI01000069	LG5:R	CI47	CI01000105	LG12:F	CI74	CI01000115	LG18:F					ZF19	NC_007130.6
CI21	CI01000034	LG5:F	CI48	CI01000346	LG12:F	CI75	CI01000127	LG18:R					ZF20	NC_007131.6
CI22	CI01000033	LG5:F	CI49	CI01000026	LG12:R	CI76	CI01000009	LG19:R					ZF21	NC_007132.6
CI23	CI01000381	LG5:F	CI50	CI01000344	LG12:R	CI77	CI01000037	LG19:F					ZF22	NC_007121.6
CI24	CI01000005	LG6:F	CI51	CI01000043	LG12:F	CI78	CI01000348	LG19:R					ZF23	NC_007134.6
CI25	CI01000012	LG6:F	CI52	CI01000030	LG13:R	CI79	CI01000350	LG19:F					ZF24	NC_007135.6
CI26	CI01180000	LG6:R	CI53	CI01000015	LG13:R	CI80	CI01000353	LG19:R					ZF25	NC_007136.6
CI27	CI01000340	LG7:R	CI54	CI01000304	LG13:R	CI81	CI01000010	LG20:R
GC ID : grass carp supercontigs ID
F:forward
R:reverse
The markers density of our maps cannot achieve the effect of assembly errors correcting, so we can only give a suggested direction, which is supported by more markers than the other direction
